# Supplementary material for: Animal pollination increases stability of crop yield across spatial scales
Source: Ecol Lett. 2022 Jul 17;25(9):2034–47. doi: 10.1111/ele.14069 (PMC9544623; doi:10.1111/ele.14069)
Supplement: Supplementary file 1 — Appendix S1 [file ELE-25-2034-s001.zip]

Archive with 2 entries (2 files):
- ELE_14069_PRISMA_EcoEvo_checklist.xlsx
- ELE_14069_supplementary info_r2.pdf
